# Supplementary material for: Improving the safety of human pluripotent stem cell therapies using genome-edited orthogonal safeguards
Source: Nat Commun. 2020 Jun 1;11:2713. doi: 10.1038/s41467-020-16455-7 (PMC7264334; doi:10.1038/s41467-020-16455-7)
Supplement: Supplementary file 2 — Supplementary Data 1 [file 41467_2020_16455_MOESM2_ESM.xlsx]

## Sheet: NANOG-iCasp9-YFP
Supplementary Data 1 - Design of NANOGiCasp9-YFP construct. Encodes iCasp9 (Caspase9-FKBPF36V) linked to the end of the endogenous NANOG gene. Insertion was made by removing the stop codon of NANOG and inserting Sequence 1 (below). NANOG-iCasp9 is activated by the small molecule AP20187.
Sequence 1: NANOG-iCasp9-YFP (NANOG HA 5’-T2A-FKBPF36V-linker-Casp9-T2A-YFP-NANOG HA 3’)
TACCTACCCCAGCCTTTACTCTTCCTACCACCAGGGATGCCTGGTGAACCCGACTGGGAACCTTCCAATGTGGAGCAACCAGACCTGGAACAATTCAACCTGGAGCAACCAGACCCAGAACATCCAGTCCTGGAGCAACCACTCCTGGAACACTCAGACCTGGTGCACCCAATCCTGGAACAATCAGGCCTGGAACAGTCCCTTCTATAACTGTGGAGAGGAATCTCTGCAGTCCTGCATGCAGTTCCAGCCAAATTCTCCTGCCAGTGACTTGGAGGCTGCCTTGGAAGCTGCTGGGGAAGGCCTTAATGTAATACAGCAGACCACTAGGTATTTTAGTACTCCACAAACCATGGATTTATTCCTAAACTACTCCATGAACATGCAACCTGAAGACGT…
