# Supplementary material for: Improving the safety of human pluripotent stem cell therapies using genome-edited orthogonal safeguards
Source: Nat Commun. 2020 Jun 1;11:2713. doi: 10.1038/s41467-020-16455-7 (PMC7264334; doi:10.1038/s41467-020-16455-7)
Supplement: Supplementary file 3 — Supplementary Data 2 [file 41467_2020_16455_MOESM3_ESM.xlsx]

## Sheet: ACTB-TK-mPlum 
Supplementary Data 2 - Design of ACTBTK-mPlum construct. The herpes virus thymidine kinase gene (HSV-TK) was inserted by removing the stop codon of the endogenous ACTB gene and inserting Sequence 3 (below), i.e., at the same site in the genome as ACTB-OiCasp9. ACTB-HSV-TK is activated by Ganciclovir (GCV). HSV-TK is phosphorylated by GCV to a toxic metabolite. All donors were delivered using AAV6…
Sequence 2: ACTB-HSV-TK-mPlum (ACTB HA 5’-T2A-HSV-TK- T2A-mPlum-ACTB HA 3’)
TCCATCATGAAGTGTGACGTGGACATCCGCAAAGACCTGTACGCCAACACAGTGCTGTCTGGCGGCACCACCATGTACCCTGGCATTGCCGACAGGATGCAGAAGGAGATCACTGCCCTGGCACCCAGCACAATGAAGATCAAGGTGGGTGTCTTTCCTGCCTGAGCTGACCTGGGCAGGTCGGCTGTGGGGTCCTGTGGTGTGTGGGGAGCTGTCACATCCAGGGTCCTCACTGCCTGTCCCCTTCCCTCCTCAGATCATTGCTCCTCCTGAGCGCAAGTACTCCGTGTGGATCGGCGGCTCCATCCTGGCCTCGCTGTCCACCTTCCAGCAGATGTGGATCAGCAAGCAGGAGTATGACGAGTCCGGCCCCTCCATCGTCCACCGCAAATGCTTCCG…
