# Supplementary material for: Improving the safety of human pluripotent stem cell therapies using genome-edited orthogonal safeguards
Source: Nat Commun. 2020 Jun 1;11:2713. doi: 10.1038/s41467-020-16455-7 (PMC7264334; doi:10.1038/s41467-020-16455-7)
Supplement: Supplementary file 4 — Supplementary Data 3 [file 41467_2020_16455_MOESM4_ESM.xlsx]

## Sheet: ACTB-OiCasp9-mPlum
Supplementary Data 3 - Design of ACTBOiCasp9-mPlum construct. Orthogonal iCasp9 system, containing Caspase9 fused to FKBP linked to a mutant FRB domain that can be activated by AP21967. Insertion was made by removing the stop codon of the endogenous ACTB gene and inserting Sequence 2 (below). ACTB-OiCasp9 is activated by the small molecule AP21067.
Sequence 3: ACTB-OiCasp9-mPlum (ACTB HA 5’-T2A-mFRB-linker-FKBP-linker-Casp9-T2A-mPlum-ACTB HA 3’)
TCCATCATGAAGTGTGACGTGGACATCCGCAAAGACCTGTACGCCAACACAGTGCTGTCTGGCGGCACCACCATGTACCCTGGCATTGCCGACAGGATGCAGAAGGAGATCACTGCCCTGGCACCCAGCACAATGAAGATCAAGGTGGGTGTCTTTCCTGCCTGAGCTGACCTGGGCAGGTCGGCTGTGGGGTCCTGTGGTGTGTGGGGAGCTGTCACATCCAGGGTCCTCACTGCCTGTCCCCTTCCCTCCTCAGATCATTGCTCCTCCTGAGCGCAAGTACTCCGTGTGGATCGGCGGCTCCATCCTGGCCTCGCTGTCCACCTTCCAGCAGATGTGGATCAGCAAGCAGGAGTATGACGAGTCCGGCCCCTCCATCGTCCACCGCAAATGCTTCCG…
