# Supplementary material for: Improving the safety of human pluripotent stem cell therapies using genome-edited orthogonal safeguards
Source: Nat Commun. 2020 Jun 1;11:2713. doi: 10.1038/s41467-020-16455-7 (PMC7264334; doi:10.1038/s41467-020-16455-7)
Supplement: Supplementary file 5 — Supplementary Data 4 [file 41467_2020_16455_MOESM5_ESM.xlsx]

## Sheet: Targeting vector backbone
Sequence 4: AAV6 backbone sequence (NotI- AAV2 ITR -Amp- AAV2 ITR - NotI)
GCGGCCGCAGGAACCCCTAGTGATGGAGTTGGCCACTCCCTCTCTGCGCGCTCGCTCGCTCACTGAGGCCGGGCGACCAAAGGTCGCCCGACGCCCGGGCTTTGCCCGGGCGGCCTCAGTGAGCGAGCGAGCGCGCAGCTGCCTGCAGGGGCGCCTGATGCGGTATTTTCTCCTTACGCATCTGTGCGGTATTTCACACCGCATACGTCAAAGCAACCATAGTACGCGCCCTGTAGCGGCGCATTAAGCGCGGCGGGTGTGGTGGTTACGCGCAGCGTGACCGCTACACTTGCCAGCGCCCTAGCGCCCGCTCCTTTCGCTTTCTTCCCTTCCTTTCTCGCCACGTTCGCCGGCTTTCCCCGTCAAGCTCTAAATCGGGGGCTCCCTTTAGGGTTCCGA…
