# Supplementary material for: Improving the safety of human pluripotent stem cell therapies using genome-edited orthogonal safeguards
Source: Nat Commun. 2020 Jun 1;11:2713. doi: 10.1038/s41467-020-16455-7 (PMC7264334; doi:10.1038/s41467-020-16455-7)
Supplement: Supplementary file 9 — Source Data [file 41467_2020_16455_MOESM9_ESM.xlsx]

## Sheet: Figure 2B
%YWHAZ	NANOG	OCT4	SOX2	KLF4			Sample #	Differentiation	Average mRNA relative to YWHAZ	NANOG	OCT4	SOX2	KLF4
1	35.3959	225.561	23.2778	0.192967			1	Undifferentiated	hESCs	0.381229	2.29874	0.224739	0.0019057
	40.4265	227.494	21.7992	0.207249			2	Neural	D1	0.0592568	1.62591	0.267906	0.00464793
	40.0669	231.297	21.3814	0.214561			3	Neural	D2	0.00690769	1.08928	0.332589	0.00515645
	36.6021	235.144	23.4373	0.147502			4	Neural	D3	0.00053169	0.367845	0.427793	0.00129756
2	6.23804	157.718	26.6273	0.531822			5	Neural	D4	0.00049573	0.125387	0.733605	0.00130732
	7.1605	180.841	28.3816	0.423429			6	Neural	D5	0.000720438	0.0160542	0.68056	0.00132533
	4.97187	136.035	25.8255	0.447977			7	Neural	D6	0.000217888	0.00681369	0.732696	0.00151956
	5.33232	175.769	26.328	0.455942			8	Bone	D1	0.165775	1.83883	0.00817274	0.00531697
3	0.690784	107.234	35.0486	0.438627			9	Bone	D2	0.000765415	0.339162	0.00140283	0.000710636
	0.619762	74.0793	25.9769	0.469342			10	Bone	D3	0.000585154	0.0295342	0.00603622	0.000948597
	0.663337	128.529	35.773	0.54125			11	Bone	D4	0.0014644	0.00622595	0.00843621	0.00206112
	0.789193	125.87	36.237	0.613361			12	Bone	D5	0.00111148	0.00275159	0.0370788	0.0016007
4	0.064217	39.7975	39.0097	0.128364			13	Bone	D6	0.00122375	0.00276202	0.120866	0.00150593
	0.059833	38.2803	38.3725	0.124952			14	Liver	D1	0.113094	1.50944	0.00740094	0.00249958
	0.039113	35.4563	42.1379	0.138558			15	Liver	D2	0.0108137	0.28824	0.00975318	0.00114007
	0.049513	33.6041	51.5971	0.127149			16	Liver	D3	0.000455159	0.204733	0.016719	0.00275341
5	0.058015	12.1663	71.6182	0.101364			17	Liver	D4	0.00337584	0.0150443	0.00136141	0.00162081
	0.038111	12.5471	70.9426	0.136116			18	Liver	D5	0.000937217	0.0207263	0.00363123	0.00262117
	0.04327	12.1839	75.6469	0.156798			19	Liver	D6	0.000977224	0.00241591	0.000845613	0.00955781
	0.058896	13.2573	75.2342	0.12865
6	0.085697	1.63115	73.1353	0.138228
	0.083028	1.57907	70.9406	0.126847			Sample #	Differentiation	Average mRNA relative to YWHAZ	NANOG	OCT4	SOX2	KLF4
	0.055181	1.33365	57.8534	0.125618			1	Undifferentiated	hESCs	0.0125282	0.0212243	0.00518262	0.000150398
	0.064269	1.8778	70.2946	0.139439			2	Neural	D1	0.00490253	0.101477	0.00555527	0.000233896
7	0.026865	0.729608	74.454	0.146215			3	Neural	D2	0.000359186	0.12545	0.0243962	0.000390295
	0.011015	0.742869	69.746	0.166219			4	Neural	D3	5.60806e-05	0.0139029	0.0305223	3.01783e-05
	0.017138	0.615327	64.9286	0.156694			5	Neural	D4	5.23841e-05	0.00255124	0.0121175	0.000114572
	0.032137	0.637673	83.9498	0.138694			6	Neural	D5	7.37035e-05	0.00111583	0.0345475	3.65443e-05
8	14.8335	182.479	0.751837	0.698219			7	Neural	D6	4.74831e-05	0.000321197	0.0405644	6.0189e-05
	16.4588	207.389	0.985834	0.508798			8	Bone	D1	0.00676362	0.0827434	0.000567306	0.000574005
	16.9176	169.455	0.748266	0.437863			9	Bone	D2	0.000207024	0.0203849	0.000155756	4.09312e-05
	18.1001	176.209	0.783158	0.481908			10	Bone	D3	2.73718e-05	0.00195762	0.000942913	7.57226e-05
9	0.0509277	29.622	0.134392	0.0668511			11	Bone	D4	0.000141312	0.000308618	0.00163436	0.000255715
	0.0453452	32.5007	0.134129	0.0790601			12	Bone	D5	0.00019713	0.000142129	0.00308262	0.000112174
	0.0741234	34.2096	0.109117	0.0616818			13	Bone	D6	5.35876e-05	0.000454404	0.00673147	9.72614e-05
	0.13577	39.3324	0.183495	0.0766615			14	Liver	D1	0.00873633	0.0669063	0.00064514	5.93889e-05
10	0.064181	2.51957	0.415814	0.0791418			15	Liver	D2	0.00223018	0.0193774	0.000911449	0.000138062
	0.0559946	2.92947	0.600107	0.0865809			16	Liver	D3	0.000112557	0.091217	0.0108873	0.000629142
	0.0617653	2.89398	0.536336	0.100356			17	Liver	D4	0.00055839	0.00138046	0.000228461	0.000200854
	0.0521209	3.47066	0.862231	0.11336			18	Liver	D5	0.000387669	0.00845503	0.00220471	0.000177478
11	0.126076	0.53922	0.566691	0.183229			19	Liver	D6	9.8852e-05	0.000215239	0.000131604	0.000969158
	0.175176	0.632166	0.612337	0.163995
	0.118582	0.688332	0.922783	0.197158
	0.165927	0.630664	1.27268	0.280066
12	0.163296	0.299311	3.563	0.178333
	0.111191	0.23463	3.02133	0.154337
	0.0679951	0.277689	3.73478	0.130728
	0.102111	0.289005	4.51239	0.176881
13	0.126431	0.206708	11.3875	0.130348
	0.124103	0.329288	10.9107	0.175896
	0.107065	0.192221	12.0735	0.142053
	0.131902	0.376589	13.9749	0.154073
14	13.5359	145.574	0.807428	0.262911
	11.7941	142.618	0.887422	0.237235
	10.3359	170.93	0.650998	0.256681
	9.57186	144.655	0.614526	0.243003
15	0.731186	33.1474	1.02315	0.114825
	0.665595	24.3036	0.749157	0.152587
	1.40116	30.642	0.941297	0.0909814
	1.52755	27.2032	1.18767	0.0976334
16	0.0289167	30.0389	0.679281	0.329035
	0.0707949	41.4462	4.93646	0.0868675
	0.0580289	5.83749	0.553405	0.340443
	0.024323	4.57063	0.518463	0.345018
17	0.476789	1.85168	0.201048	0.125283
	0.376803	1.17603	0.0951826	0.133588
	0.231317	1.48893	0.130727	0.211213
	0.265425	1.50105	0.117606	0.178241
18	0.198393	3.02506	1.00956	0.209225
	0.0173749	3.97072	0.0173749	0.285051
	0.0589624	0.59293	0.194487	0.275149
	0.100157	0.701818	0.231075	0.279041
19	0.110079	0.22001	0.104742	0.802412
	0.118029	0.200961	0.105142	0.988944
	0.0874798	0.300152	0.0786182	0.814805
	0.0753023	0.245242	0.0497441	1.21696

## Sheet: Figure 2D
Day 0 Undifferentiated hESCs example
WT H9 Cells
Cell Gating Strategy For Analysis

## Sheet: Figure 2E
Day 0 Undifferentiated hESCs example
NANOG-iCasp9-YFP
Cell Gating Strategy For Analysis
Day 0 Undifferentiated hESCs example
NANOG-iCasp9-YFP
Analysis of NANOG-YFP levels
Dot plot or histogram
Nanog+ %	Liver	Bone	Neural
D0	99.6	99.6	99.6
D1	99.9	99.9	98.1
D2	93.8	88.3	54.1
D3	6.92	3.08	3
D4	2.05	0.037	0.031
D5	0.39	0.00777	0.00714
D6	0.16	0	0

## Sheet: Figure 3a
		Exp1	Exp2	Exp3	Exp4	Exp5	Exp6	Exp7	Average	Stdev
	Untreated	1	1	1	1	1	1	1	1	0
	0.01nm	0.962331	0.80053	0.805769	0.385914			0.788732	0.748655	0.21494
	0.1nm	0.607499	0.634959	0.28149	0.394122			0.165728	0.416759	0.203605
	1nm	0	4e-06	0	0	0	0	0	5.71429e-07	1.51186e-06
	10nm	4e-06	6e-06	0	0	8e-06	1.8e-05	0	5.14286e-06	6.51738e-06
	100nm	6e-06	4e-06	0	2e-06	0	3.2e-05	0	6.28571e-06	1.15717e-05
	For values <1, colonies were counted after culturing cells for 1 week to ensure accurate reading

## Sheet: Figure 3B
Mouse Condition	1 week	2 weeks	3 weeks	4 weeks	5 weeks
No Transplant Control	14610000	18860000	15810000	17920000	15500000
AP20187 treated	13170000	16290000	14690000	16620000	13150000
AP20187 treated	12040000	15030000	12650000	14950000	12370000
AP20187 treated	12400000	14520000	13340000	17070000	12560000
AP20187 treated	13690000	16820000	12860000	15820000	13770000
Mouse Condition	1 week	2 weeks	3 weeks	4 weeks	5 weeks
No Transplant Control	13210000	18120000	20040000	19760000	19450000
Untreated	46410000	23510000	149500000	124900000	61330000
Untreated	28860000	53560000	47200000	585300000	1864000000
Untreated	17580000	32090000	72400000	131900000	222300000
Untreated	31400000	34350000	160800000	821100000	1562000000
	1	2	3	4	5
Average Luminescence No transplant control	13910000	18490000	17925000	18840000	17475000
Average Luminescence AP20187 treated	12825000	15665000	13385000	16115000	12962500
Average Luminescence Untreated	31062500	35877500	107475000	415800000	927407500
SEM Luminescence No transplant control	700000	370000	2115000	920000	1.975e+06
SEM Luminescence AP20187 treated	372391	535327	458339	466485	316264
SEM Luminescence Untreated	5.93218e+06	6.33972e+06	2.80965e+07	1.72776e+08	4.5891e+08

## Sheet: Figure 3c
		Alamar Blue
		Values were calculated and normalized to untreated group
		Cells were treated with AP20187 at 1nM concentration
			Untreated	AP20187 (Rep 1)	AP20187 (Rep 2)
		Liver	100	97	98
		Bone	100	99	98
		NSC	100	99	101
			Untreated	AP20187	SD
		Liver	100	97.5	0.707107
		Bone	100	98.5	0.707107
		NSC	100	100	1.41421
			Liver	Bone	NSC
		AP20187	97.5	98.5	100
		Untreated	100	100	100

## Sheet: Figure 3d
										total cells counted (cultured after sorting until visible colonies were seen)
								% YFP+ cells (FACS gated)				%
							Untreated	11		Untreated	1	100
							1 nM	2		1 nM	0	0
							10 nM	0.8		10 nM	0	0
							100 nM	1.2		100 nM	0.0275862	2.75862

## Sheet: Figure 4C
ACTB-TK-mPlum; NANOG-iCasp9-YFP
Cell Gating Strategy For Analysis

## Sheet: Figure 4D
ACTB-TK-mPlum; NANOG-iCasp9-YFP
Cell Gating Strategy For Analysis

## Sheet: Figure 5a
			Ganciclovir Treatment
		Untreated	2 μM	1 μM	0.5 μM
	NANOGiCasp9	2510000	n.d	n.d	n.d
	NANOGiCasp9	2970000	n.d	n.d	n.d
	NANOGiCasp9		n.d	n.d	n.d
	WT hESCs	2840000	2.54128e+06	2.40276e+06	2.5455e+06
average		2.77333e+06
	For empty wells, media was changed for a week and then 0 cells was confirmed

[truncated: 28 more sheets: Figure 5b, Figure 5C, Figure 6c, Figure 6d, Figure 6e, Figure 6F, Figure S1A, Figure S1B, Figure S1C, Figure S1d, Figure S2a, Figure S2b, Figure S2C, Figure S2E, Figure S2F, Figure S3a, Figure S3B, Figure S3c, Figure S3d, Figure S3E …]
